# Supplementary material for: Honduranura centraliamericana gen. n. et sp. n. from Central America (Collembola, Neanuridae, Neanurinae)
Source: Zookeys. 2017 Dec 18;(723):1–9. doi: 10.3897/zookeys.723.12258 (PMC5769683; doi:10.3897/zookeys.723.12258)
Supplement: XML Treatment for Honduranura [file zookeys.723.12258-treatment1.xml]

<!DOCTYPE tp:taxon-treatment
  PUBLIC "-//TaxonX//DTD Taxonomic Treatment Publishing DTD v0 20100105//EN" "tax-treatment-NSO.dtd">
<tp:taxon-treatment xmlns:tp="http://www.plazi.org/taxpub"><tp:treatment-meta><kwd-group><label>Taxon classification</label><kwd><named-content xmlns:xlink="http://www.w3.org/1999/xlink" content-type="kingdom">Animalia</named-content></kwd><kwd><named-content xmlns:xlink="http://www.w3.org/1999/xlink" content-type="order">Collembola</named-content></kwd><kwd><named-content xmlns:xlink="http://www.w3.org/1999/xlink" content-type="family">Neanuridae</named-content></kwd></kwd-group><mixed-citation publication-type="journal"><person-group><name><surname>Palacios-Vargas</surname><given-names>José G.</given-names></name></person-group><article-title>
          <italic><tp:taxon-name><tp:taxon-name-part taxon-name-part-type="genus" reg="Honduranura">Honduranura</tp:taxon-name-part> <tp:taxon-name-part taxon-name-part-type="species" reg="centraliamericana">centraliamericana</tp:taxon-name-part></tp:taxon-name></italic> gen. n. et sp. n. from Central America (<tp:taxon-name><tp:taxon-name-part taxon-name-part-type="order">Collembola</tp:taxon-name-part></tp:taxon-name>, <tp:taxon-name><tp:taxon-name-part taxon-name-part-type="family">Neanuridae</tp:taxon-name-part></tp:taxon-name>, <tp:taxon-name><tp:taxon-name-part taxon-name-part-type="subfamily">Neanurinae</tp:taxon-name-part></tp:taxon-name>)</article-title><source>Zookeys</source><day>18</day><month>12</month><year>2017</year><volume>2017</volume><issue>723</issue><fpage>1</fpage><lpage>9</lpage><pub-id pub-id-type="doi">10.3897/zookeys.723.12258</pub-id></mixed-citation></tp:treatment-meta><tp:nomenclature><tp:taxon-name>
              <tp:taxon-name-part taxon-name-part-type="genus" reg="Honduranura">Honduranura</tp:taxon-name-part>
              <object-id xmlns:xlink="http://www.w3.org/1999/xlink" content-type="zoobank" xlink:type="simple">http://zoobank.org/FC1B78AC-2830-40D6-861B-A532ED097BF2</object-id>
            </tp:taxon-name><tp:taxon-status xmlns:xlink="http://www.w3.org/1999/xlink" xlink:type="simple">gen. n.</tp:taxon-status></tp:nomenclature><tp:treatment-sec sec-type="type species" id="SECID0EGLAC"><title>Type species.</title><p>
              <italic><tp:taxon-name><tp:taxon-name-part taxon-name-part-type="genus" reg="Honduranura">Honduranura</tp:taxon-name-part> <tp:taxon-name-part taxon-name-part-type="species" reg="centraliamericana">centraliamericana</tp:taxon-name-part></tp:taxon-name></italic> sp. n.</p></tp:treatment-sec><tp:treatment-sec sec-type="diagnosis" id="SECID0EXLAC"><title>Diagnosis.</title><p>
              <tp:taxon-name><tp:taxon-name-part taxon-name-part-type="family">Neanuridae</tp:taxon-name-part></tp:taxon-name> with aspect of a yellow <italic><tp:taxon-name><tp:taxon-name-part taxon-name-part-type="genus" reg="Neanura">Neanura</tp:taxon-name-part></tp:taxon-name></italic>. 2+2 slightly pigmented big eyes. Body color yellow or orange when alive, without blue pigment, almost white in alcohol (Fig. <xref ref-type="fig" rid="F1">1</xref>). Mouthparts reduced, maxillae styliform. Sensilla S7 on <abbrev xmlns:xlink="http://www.w3.org/1999/xlink" xlink:title="antennal segment" id="ABBRID0ENMAC" xlink:type="simple">Ant</abbrev>. IV hypertrophied, at least twice thicker than others. Clypeal and Antennofrontal tubercles fused altogether, cephalic setae A, B, E, F and G present (O, C and D absent) (Fig. <xref ref-type="fig" rid="F1">2</xref>). Two ocular setae: <abbrev xmlns:xlink="http://www.w3.org/1999/xlink" xlink:title="ocular median seta" id="ABBRID0EVMAC" xlink:type="simple">Ocm</abbrev> and <abbrev xmlns:xlink="http://www.w3.org/1999/xlink" xlink:title="ocular posterior seta" id="ABBRID0EZMAC" xlink:type="simple">Ocp</abbrev>. Posterior cephalic tubercles <abbrev xmlns:xlink="http://www.w3.org/1999/xlink" xlink:title="dorso-internal tubercle" id="ABBRID0E4MAC" xlink:type="simple">Di</abbrev> and <abbrev xmlns:xlink="http://www.w3.org/1999/xlink" xlink:title="dorso-external tubercle" id="ABBRID0EBNAC" xlink:type="simple">De</abbrev> fused at each side, Di1, Di2, De1 and De2, not in crossed pattern. Dorsolateral tubercle (<abbrev xmlns:xlink="http://www.w3.org/1999/xlink" xlink:title="dorso-lateral tubercle" id="ABBRID0EFNAC" xlink:type="simple">DL</abbrev>) separate, with two <abbrev xmlns:xlink="http://www.w3.org/1999/xlink" xlink:title="mesosetae" id="ABBRID0EJNAC" xlink:type="simple">me</abbrev> and two M setae. Lateral tubercle with two M and two <abbrev xmlns:xlink="http://www.w3.org/1999/xlink" xlink:title="mesosetae" id="ABBRID0ENNAC" xlink:type="simple">me</abbrev>, subocular tubercle with 5 setae. Thorax I with two M setae on <abbrev xmlns:xlink="http://www.w3.org/1999/xlink" xlink:title="dorso-external tubercle" id="ABBRID0ERNAC" xlink:type="simple">De</abbrev> and one M seta on <abbrev xmlns:xlink="http://www.w3.org/1999/xlink" xlink:title="dorso-lateral tubercle" id="ABBRID0EVNAC" xlink:type="simple">DL</abbrev> tubercle, without setae or tubercle on <abbrev xmlns:xlink="http://www.w3.org/1999/xlink" xlink:title="dorso-internal tubercle" id="ABBRID0EZNAC" xlink:type="simple">Di</abbrev> position. <abbrev xmlns:xlink="http://www.w3.org/1999/xlink" xlink:title="dorso-internal tubercle" id="ABBRID0E4NAC" xlink:type="simple">Di</abbrev> tubercle of <abbrev xmlns:xlink="http://www.w3.org/1999/xlink" xlink:title="thoracic segment" id="ABBRID0EBOAC" xlink:type="simple">Th</abbrev>. II and III with three setae, one M and two <abbrev xmlns:xlink="http://www.w3.org/1999/xlink" xlink:title="microseta" id="ABBRID0EFOAC" xlink:type="simple">mi</abbrev>; <abbrev xmlns:xlink="http://www.w3.org/1999/xlink" xlink:title="dorso-internal tubercle" id="ABBRID0EJOAC" xlink:type="simple">Di</abbrev> tubercle on <abbrev xmlns:xlink="http://www.w3.org/1999/xlink" xlink:title="abdominal segment" id="ABBRID0ENOAC" xlink:type="simple">Abd</abbrev>. I–III with two setae, one M and one <abbrev xmlns:xlink="http://www.w3.org/1999/xlink" xlink:title="mesosetae" id="ABBRID0EROAC" xlink:type="simple">me</abbrev>. <abbrev xmlns:xlink="http://www.w3.org/1999/xlink" xlink:title="dorso-external tubercle" id="ABBRID0EVOAC" xlink:type="simple">De</abbrev> tubercle with two setae one M and one <abbrev xmlns:xlink="http://www.w3.org/1999/xlink" xlink:title="mesosetae" id="ABBRID0EZOAC" xlink:type="simple">me</abbrev>, plus <abbrev xmlns:xlink="http://www.w3.org/1999/xlink" xlink:title="sensorial setae on body" id="ABBRID0E4OAC" xlink:type="simple">ss</abbrev> from <abbrev xmlns:xlink="http://www.w3.org/1999/xlink" xlink:title="thoracic segment" id="ABBRID0EBPAC" xlink:type="simple">Th</abbrev>. II to <abbrev xmlns:xlink="http://www.w3.org/1999/xlink" xlink:title="abdominal segment" id="ABBRID0EFPAC" xlink:type="simple">Abd</abbrev>. III. Tubercle <abbrev xmlns:xlink="http://www.w3.org/1999/xlink" xlink:title="dorso-internal tubercle" id="ABBRID0EJPAC" xlink:type="simple">Di</abbrev> on <abbrev xmlns:xlink="http://www.w3.org/1999/xlink" xlink:title="abdominal segment" id="ABBRID0ENPAC" xlink:type="simple">Abd</abbrev>. IV with two setae M and <abbrev xmlns:xlink="http://www.w3.org/1999/xlink" xlink:title="microseta" id="ABBRID0ERPAC" xlink:type="simple">mi</abbrev>, other tubercles with lateroexternal migration. <abbrev xmlns:xlink="http://www.w3.org/1999/xlink" xlink:title="abdominal segment" id="ABBRID0EVPAC" xlink:type="simple">Abd</abbrev>. V with tubercles <abbrev xmlns:xlink="http://www.w3.org/1999/xlink" xlink:title="dorso-internal tubercle" id="ABBRID0EZPAC" xlink:type="simple">Di</abbrev>, <abbrev xmlns:xlink="http://www.w3.org/1999/xlink" xlink:title="dorso-external tubercle" id="ABBRID0E4PAC" xlink:type="simple">De</abbrev> and <abbrev xmlns:xlink="http://www.w3.org/1999/xlink" xlink:title="dorso-lateral tubercle" id="ABBRID0ECAAE" xlink:type="simple">DL</abbrev> fused, with three setae and one sensorial seta <abbrev xmlns:xlink="http://www.w3.org/1999/xlink" xlink:title="sensorial setae on body" id="ABBRID0EGAAE" xlink:type="simple">ss</abbrev>. Four (2+2) macrosetae between the sensorial setae on <abbrev xmlns:xlink="http://www.w3.org/1999/xlink" xlink:title="abdominal segment" id="ABBRID0EKAAE" xlink:type="simple">Abd</abbrev>. IV, two (1+1) setae between sensorial setae of <abbrev xmlns:xlink="http://www.w3.org/1999/xlink" xlink:title="abdominal segment" id="ABBRID0EOAAE" xlink:type="simple">Abd</abbrev>. V. Head and body tubercles with strong subcuticular reticulation. Distal part of abdomen strongly bilobed.</p><fig id="F1" position="float" orientation="portrait"><label>Figures 1–3.</label><caption><p>
                  <italic><tp:taxon-name><tp:taxon-name-part taxon-name-part-type="genus" reg="Honduranura">Honduranura</tp:taxon-name-part> <tp:taxon-name-part taxon-name-part-type="species" reg="centraliamericana">centraliamericana</tp:taxon-name-part></tp:taxon-name></italic> sp. n. <bold>1</bold> habitus on slide <bold>2</bold> antennofrontal + clypeal tubercle <bold>3</bold> dorsal chaetotaxy of head and thoracic segments I–II.</p></caption><graphic xmlns:xlink="http://www.w3.org/1999/xlink" xlink:href="zookeys-723-001-g001.jpg" position="float" orientation="portrait" xlink:type="simple" id="oo_174385.jpg"/></fig></tp:treatment-sec><tp:treatment-sec sec-type="remarks" id="SECID0EQBAE"><title>Remarks.</title><p>This is the only genus in the <tp:taxon-name><tp:taxon-name-part taxon-name-part-type="tribe">Sensillanurini</tp:taxon-name-part></tp:taxon-name> tribe with clypeal and antennofrontal tubercles fused on head, dorso-internal and dorso-external tubercles fused on each side of the head, and tubercles of abdomen V fused on each side of the body. In addition, all tubercles exhibit a strong subcuticular reticulation, and dorsolateral and lateral tubercles slightly elongated.</p></tp:treatment-sec><tp:treatment-sec sec-type="etymology" id="SECID0E2BAE"><title>Etymology.</title><p>The name of genus is after the country where the author had seen specimens for the first time and it is the type locality of the type species. Gender of genus is feminine.</p><!--PageBreak--></tp:treatment-sec></tp:taxon-treatment>
