# Supplementary material for: Honduranura centraliamericana gen. n. et sp. n. from Central America (Collembola, Neanuridae, Neanurinae)
Source: Zookeys. 2017 Dec 18;(723):1–9. doi: 10.3897/zookeys.723.12258 (PMC5769683; doi:10.3897/zookeys.723.12258)
Supplement: XML Treatment for Honduranura centraliamericana [file zookeys.723.12258-treatment2.xml]

<!DOCTYPE tp:taxon-treatment
  PUBLIC "-//TaxonX//DTD Taxonomic Treatment Publishing DTD v0 20100105//EN" "tax-treatment-NSO.dtd">
<tp:taxon-treatment xmlns:tp="http://www.plazi.org/taxpub"><tp:treatment-meta><kwd-group><label>Taxon classification</label><kwd><named-content xmlns:xlink="http://www.w3.org/1999/xlink" content-type="kingdom">Animalia</named-content></kwd><kwd><named-content xmlns:xlink="http://www.w3.org/1999/xlink" content-type="order">Collembola</named-content></kwd><kwd><named-content xmlns:xlink="http://www.w3.org/1999/xlink" content-type="family">Neanuridae</named-content></kwd></kwd-group><mixed-citation publication-type="journal"><person-group><name><surname>Palacios-Vargas</surname><given-names>José G.</given-names></name></person-group><article-title>
          <italic><tp:taxon-name><tp:taxon-name-part taxon-name-part-type="genus" reg="Honduranura">Honduranura</tp:taxon-name-part> <tp:taxon-name-part taxon-name-part-type="species" reg="centraliamericana">centraliamericana</tp:taxon-name-part></tp:taxon-name></italic> gen. n. et sp. n. from Central America (<tp:taxon-name><tp:taxon-name-part taxon-name-part-type="order">Collembola</tp:taxon-name-part></tp:taxon-name>, <tp:taxon-name><tp:taxon-name-part taxon-name-part-type="family">Neanuridae</tp:taxon-name-part></tp:taxon-name>, <tp:taxon-name><tp:taxon-name-part taxon-name-part-type="subfamily">Neanurinae</tp:taxon-name-part></tp:taxon-name>)</article-title><source>Zookeys</source><day>18</day><month>12</month><year>2017</year><volume>2017</volume><issue>723</issue><fpage>1</fpage><lpage>9</lpage><pub-id pub-id-type="doi">10.3897/zookeys.723.12258</pub-id></mixed-citation></tp:treatment-meta><tp:nomenclature><tp:taxon-name>
              <tp:taxon-name-part taxon-name-part-type="genus" reg="Honduranura">Honduranura</tp:taxon-name-part>
              <tp:taxon-name-part taxon-name-part-type="species" reg="centraliamericana">centraliamericana</tp:taxon-name-part>
              <object-id xmlns:xlink="http://www.w3.org/1999/xlink" content-type="zoobank" xlink:type="simple">http://zoobank.org/DF4C2585-74C5-4A18-AC62-B65C24B1E6F0</object-id>
            </tp:taxon-name><tp:taxon-status xmlns:xlink="http://www.w3.org/1999/xlink" xlink:type="simple">sp. n.</tp:taxon-status><xref ref-type="fig" rid="F1">Figs 1–3</xref><xref ref-type="fig" rid="F2">, 4–7</xref><xref ref-type="fig" rid="F3">, 8–12</xref><xref ref-type="table" rid="T1">, Tables 1</xref><xref ref-type="table" rid="T2">, 2</xref></tp:nomenclature><tp:treatment-sec sec-type="type material" id="SECID0EALAE"><title>Type material.</title><p>Holotype: adult female; Paratypes: three adult females, one adult male and one juvenile. All the type material kept at author’s institution.</p></tp:treatment-sec><tp:treatment-sec sec-type="type locality" id="SECID0EFLAE"><title>Type locality.</title><p>Central America: Honduras: Camayagua (<named-content xmlns:xlink="http://www.w3.org/1999/xlink" content-type="dwc:verbatimCoordinates" xlink:type="simple"><named-content content-type="geo-json" specific-use="{&#34;type&#34;:&#34;Point&#34;,&#34;coordinates&#34;:[-87.889444,14.810833]}" id="NCID0EOLAE" xlink:type="simple">14°48'39"N; 87°53'22"W</named-content></named-content>). 2140 m <abbrev xmlns:xlink="http://www.w3.org/1999/xlink" xlink:title="above sea level" id="ABBRID0ETLAE" xlink:type="simple">asl</abbrev>. FS2A LLAMA # Wa-C03-2-all, cloud forest, samples of leaf litter. 05.v.2010, F. Soto-Adames leg.</p></tp:treatment-sec><tp:treatment-sec sec-type="material" id="SECID0EXLAE"><title>Other material.</title><p>Central America: Costa Rica: Sierra de Talamanca. Parque Nacional Tapantí (<named-content xmlns:xlink="http://www.w3.org/1999/xlink" content-type="dwc:verbatimCoordinates" xlink:type="simple"><named-content content-type="geo-json" specific-use="{&#34;type&#34;:&#34;Point&#34;,&#34;coordinates&#34;:[-83.799722,9.770556]}" id="NCID0EAMAE" xlink:type="simple">9°46'14"N; 83°47'59"W</named-content></named-content>). 1200 m <abbrev xmlns:xlink="http://www.w3.org/1999/xlink" xlink:title="above sea level" id="ABBRID0EFMAE" xlink:type="simple">asl</abbrev>, tropical rain forest, <italic>ex</italic> rotting trunk. 19.vii.2010, J. G. Palacios-Vargas col. One female and one juvenile.</p></tp:treatment-sec><tp:treatment-sec sec-type="description" id="SECID0ELMAE"><title>Description.</title><p>Length of holotype 2.5 mm; length range: 2.2–2.8 mm (n = 5). Color yellowish. Granulations strong, approximately 1/4 diameter of one eye. Tubercles well developed mainly on lateral and posterior part of body (Fig. <xref ref-type="fig" rid="F1">1</xref>), with strong subcuticular reticulation. Head with clypeal and antennofrontal tubercles fused with setae A, B, E, F, G present (O, C and D absent) (Fig. <xref ref-type="fig" rid="F1">2</xref>); posterior cephalic tubercles dorsointernal and dorsoexternal fused (Fig. <xref ref-type="fig" rid="F1">3</xref>). On <abbrev xmlns:xlink="http://www.w3.org/1999/xlink" xlink:title="abdominal segment" id="ABBRID0E4MAE" xlink:type="simple">Abd</abbrev>. V there is only one tubercle on each side (Fig. <xref ref-type="fig" rid="F2">4</xref>). Two kinds of dorsal body setae, macrosetae (M) 46 µm (38–60 µm) with blunt apex, mesosetae (<abbrev xmlns:xlink="http://www.w3.org/1999/xlink" xlink:title="mesosetae" id="ABBRID0EFNAE" xlink:type="simple">me</abbrev>) with blunt apex, both slightly serrate in both sides, besides sensorial setae (<abbrev xmlns:xlink="http://www.w3.org/1999/xlink" xlink:title="sensorial setae on body" id="ABBRID0EJNAE" xlink:type="simple">ss</abbrev>) (30 µm). All ventral setae are smooth and acuminate; some are macrosetae and most are mesosetae.</p><fig id="F2" position="float" orientation="portrait"><label>Figures 4–7.</label><caption><p>
                  <italic><tp:taxon-name><tp:taxon-name-part taxon-name-part-type="genus" reg="Honduranura">Honduranura</tp:taxon-name-part> <tp:taxon-name-part taxon-name-part-type="species" reg="centraliamericana">centraliamericana</tp:taxon-name-part></tp:taxon-name></italic> sp. n. <bold>4</bold> dorsal chaetotaxy of abdominals segments II–VI <bold>5</bold> dorsal antennal segments III and IV <bold>6</bold> chaetotaxy of pre-labrum/labrum <bold>7</bold> chaetotaxy of labium.</p></caption><graphic xmlns:xlink="http://www.w3.org/1999/xlink" xlink:href="zookeys-723-001-g002.jpg" position="float" orientation="portrait" xlink:type="simple" id="oo_174386.jpg"/></fig><p>
              <abbrev xmlns:xlink="http://www.w3.org/1999/xlink" xlink:title="antennal segment" id="ABBRID0EPOAE" xlink:type="simple">Ant</abbrev>. I with 9 setae, 4 dorsal slightly barbulate macrosetae on a surface with subcuticular reticulation. <abbrev xmlns:xlink="http://www.w3.org/1999/xlink" xlink:title="antennal segment" id="ABBRID0ETOAE" xlink:type="simple">Ant</abbrev>. II with 11 setae, one of them slightly serrate. <abbrev xmlns:xlink="http://www.w3.org/1999/xlink" xlink:title="antennal segment" id="ABBRID0EXOAE" xlink:type="simple">Ant</abbrev>. III sensorial organ with two globular sensilla in a cuticular fold, and two guard sensilla; S.g.d slightly curved, one microsensillum ventro-external. <abbrev xmlns:xlink="http://www.w3.org/1999/xlink" xlink:title="antennal segment" id="ABBRID0E2OAE" xlink:type="simple">Ant</abbrev>. IV with hypertrofied sensilla S7; S2 like other sensilla. One clear subapical organite. Apical bulb of <abbrev xmlns:xlink="http://www.w3.org/1999/xlink" xlink:title="antennal segment" id="ABBRID0E6OAE" xlink:type="simple">Ant</abbrev>. IV trilobed (Fig. <xref ref-type="fig" rid="F2">5</xref>).</p><!--PageBreak--><!--PageBreak--><p>Labrum with 4 short prelabral setae, two short basal setae and two long apical setae (Fig. <xref ref-type="fig" rid="F2">6</xref>). Labium without tuberculate seta L, organite “x” or seta A (as cited by Deharveng, 1983 for the subfamily) Seta D short; seta F much longer than E and G (Fig. <xref ref-type="fig" rid="F2">7</xref>). Eyes 2+2, large, with dark pigment. Mandibles with three teeth. Maxillae styliform. Head with clypeal and antennofrontal tubercles fused, ocular seta <abbrev xmlns:xlink="http://www.w3.org/1999/xlink" xlink:title="ocular median seta" id="ABBRID0ETPAE" xlink:type="simple">Ocm</abbrev> and <abbrev xmlns:xlink="http://www.w3.org/1999/xlink" xlink:title="ocular posterior seta" id="ABBRID0EXPAE" xlink:type="simple">Ocp</abbrev> in one independent tubercle, <abbrev xmlns:xlink="http://www.w3.org/1999/xlink" xlink:title="dorso-internal tubercle" id="ABBRID0E2PAE" xlink:type="simple">Di</abbrev> and <abbrev xmlns:xlink="http://www.w3.org/1999/xlink" xlink:title="dorso-external tubercle" id="ABBRID0E6PAE" xlink:type="simple">De</abbrev> tubercles fused, <abbrev xmlns:xlink="http://www.w3.org/1999/xlink" xlink:title="dorso-lateral tubercle" id="ABBRID0EDQAE" xlink:type="simple">DL</abbrev> and L tubercles independent <!--PageBreak-->and well developed. Head chaetotaxy in figure 3 and in Table <xref ref-type="table" rid="T1">1</xref>. Three pairs of postlabial setae, the second one much larger and thicker than others (Fig. <xref ref-type="fig" rid="F2">7</xref>).</p><p>Legs chaetotaxy from coxae to tibiotarsi (I, II and III), respectively, as 3,7,7; 5,5,5; 10,10,10; 18, 18, and 17 setae, without capitate tenent hairs, but with setae B4 and B5 long and acuminate (Fig. <xref ref-type="fig" rid="F3">8</xref>). One ventral seta of trochanter is small and very thin. Each femur with one long ventral seta. Ungues with strong granulation but without tooth. Thoracic and abdominal chaetotaxy in Figs <xref ref-type="fig" rid="F1">3</xref> and <xref ref-type="fig" rid="F2">4</xref>. Body chaetotaxy by half tergite is shown in Table <xref ref-type="table" rid="T2">2</xref>.</p><table-wrap id="T1" position="float" orientation="portrait"><label>Table 1.</label><caption><p>Head chaetotaxy of <italic><tp:taxon-name><tp:taxon-name-part taxon-name-part-type="genus" reg="Honduranura">Honduranura</tp:taxon-name-part> <tp:taxon-name-part taxon-name-part-type="species" reg="centraliamericana">centraliamericana</tp:taxon-name-part></tp:taxon-name></italic> sp. n.</p></caption><table id="TID0EZOAE" rules="all"><tbody><tr><th rowspan="1" colspan="1">Head setae group</th><th rowspan="1" colspan="1">Tubercles</th><th rowspan="1" colspan="1">Number of setae</th><th rowspan="1" colspan="1">Kind of setae</th><th rowspan="1" colspan="1">Setae</th></tr><tr><td rowspan="1" colspan="1">
              <bold><abbrev xmlns:xlink="http://www.w3.org/1999/xlink" xlink:title="clypeal tubercle" id="ABBRID0ERSAE" xlink:type="simple">Cl</abbrev>+<abbrev xmlns:xlink="http://www.w3.org/1999/xlink" xlink:title="cephalic antenno-frontal tubercle" id="ABBRID0EVSAE" xlink:type="simple">Af</abbrev></bold>
            </td><td rowspan="1" colspan="1">1</td><td rowspan="1" colspan="1">5</td><td rowspan="1" colspan="1">1M, 4me</td><td rowspan="1" colspan="1">A, B, E, F, G</td></tr><tr><td rowspan="1" colspan="1">
              <bold><abbrev xmlns:xlink="http://www.w3.org/1999/xlink" xlink:title="ocular tubercle" id="ABBRID0ELTAE" xlink:type="simple">Oc</abbrev></bold>
            </td><td rowspan="1" colspan="1">1</td><td rowspan="1" colspan="1">2</td><td rowspan="1" colspan="1">2M</td><td rowspan="1" colspan="1">
              <abbrev xmlns:xlink="http://www.w3.org/1999/xlink" xlink:title="ocular median seta" id="ABBRID0E3TAE" xlink:type="simple">Ocm</abbrev>, <abbrev xmlns:xlink="http://www.w3.org/1999/xlink" xlink:title="ocular posterior seta" id="ABBRID0EAUAE" xlink:type="simple">Ocp</abbrev></td></tr><tr><td rowspan="1" colspan="1">
              <bold><abbrev xmlns:xlink="http://www.w3.org/1999/xlink" xlink:title="dorso-internal tubercle" id="ABBRID0EJUAE" xlink:type="simple">Di</abbrev> + <abbrev xmlns:xlink="http://www.w3.org/1999/xlink" xlink:title="dorso-external tubercle" id="ABBRID0ENUAE" xlink:type="simple">De</abbrev></bold>
            </td><td rowspan="1" colspan="1">1</td><td rowspan="1" colspan="1">4</td><td rowspan="1" colspan="1">2M, 2me</td><td rowspan="1" colspan="1">Di1, Di2, De1, De2</td></tr><tr><td rowspan="1" colspan="1">
              <bold><abbrev xmlns:xlink="http://www.w3.org/1999/xlink" xlink:title="dorso-lateral tubercle" id="ABBRID0EDVAE" xlink:type="simple">DL</abbrev></bold>
            </td><td rowspan="1" colspan="1">1</td><td rowspan="1" colspan="1">4</td><td rowspan="1" colspan="1">3M, 1 <abbrev xmlns:xlink="http://www.w3.org/1999/xlink" xlink:title="mesosetae" id="ABBRID0ERVAE" xlink:type="simple">me</abbrev></td><td rowspan="1" colspan="1"/></tr><tr><td rowspan="1" colspan="1">
              <bold>L</bold>
            </td><td rowspan="1" colspan="1">1</td><td rowspan="1" colspan="1">4</td><td rowspan="1" colspan="1">1M, 3 <abbrev xmlns:xlink="http://www.w3.org/1999/xlink" xlink:title="mesosetae" id="ABBRID0EIWAE" xlink:type="simple">me</abbrev></td><td rowspan="1" colspan="1"/></tr><tr><td rowspan="1" colspan="1">
              <bold><abbrev xmlns:xlink="http://www.w3.org/1999/xlink" xlink:title="sub-ocular tubercle" id="ABBRID0EUWAE" xlink:type="simple">So</abbrev></bold>
            </td><td rowspan="1" colspan="1">–</td><td rowspan="1" colspan="1">5</td><td rowspan="1" colspan="1">Mi</td><td rowspan="1" colspan="1"/></tr><tr><td rowspan="1" colspan="1">
              <bold>Total number</bold>
            </td><td rowspan="1" colspan="1">5</td><td rowspan="1" colspan="1">24</td><td rowspan="1" colspan="1"/><td rowspan="1" colspan="1"/></tr></tbody></table></table-wrap><table-wrap id="T2" position="float" orientation="portrait"><label>Table 2.</label><caption><p>Thorax and abdomen chaetotaxy of <italic><tp:taxon-name><tp:taxon-name-part taxon-name-part-type="genus" reg="Honduranura">Honduranura</tp:taxon-name-part> <tp:taxon-name-part taxon-name-part-type="species" reg="centraliamericana">centraliamericana</tp:taxon-name-part></tp:taxon-name></italic> sp. n. by half tergite.</p></caption><table id="TID0EEWAE" rules="all"><tbody><tr><th rowspan="1" colspan="5">Thorax &amp; Abdomen Dorsal</th><th rowspan="1" colspan="5">Legs</th></tr><tr><th rowspan="1" colspan="1"/><th rowspan="1" colspan="1">
              <abbrev xmlns:xlink="http://www.w3.org/1999/xlink" xlink:title="dorso-internal tubercle" id="ABBRID0E5YAE" xlink:type="simple">Di</abbrev>
            </th><th rowspan="1" colspan="1">
              <abbrev xmlns:xlink="http://www.w3.org/1999/xlink" xlink:title="dorso-external tubercle" id="ABBRID0EGZAE" xlink:type="simple">De</abbrev>
            </th><th rowspan="1" colspan="1">
              <abbrev xmlns:xlink="http://www.w3.org/1999/xlink" xlink:title="dorso-lateral tubercle" id="ABBRID0EOZAE" xlink:type="simple">DL</abbrev>
            </th><th rowspan="1" colspan="1">L</th><th rowspan="1" colspan="1">
              <abbrev xmlns:xlink="http://www.w3.org/1999/xlink" xlink:title="subcoxa 2" id="ABBRID0EZZAE" xlink:type="simple">Scx2</abbrev>
            </th><th rowspan="1" colspan="1">
              <abbrev xmlns:xlink="http://www.w3.org/1999/xlink" xlink:title="coxa" id="ABBRID0EB1AE" xlink:type="simple">Cx</abbrev>
            </th><th rowspan="1" colspan="1">
              <abbrev xmlns:xlink="http://www.w3.org/1999/xlink" xlink:title="trochanter" id="ABBRID0EJ1AE" xlink:type="simple">Tr</abbrev>
            </th><th rowspan="1" colspan="1">
              <abbrev xmlns:xlink="http://www.w3.org/1999/xlink" xlink:title="femur" id="ABBRID0ER1AE" xlink:type="simple">Fe</abbrev>
            </th><th rowspan="1" colspan="1">T</th></tr><tr><td rowspan="1" colspan="1">
              <bold><abbrev xmlns:xlink="http://www.w3.org/1999/xlink" xlink:title="thoracic segment" id="ABBRID0E51AE" xlink:type="simple">Th</abbrev>. I</bold>
            </td><td rowspan="1" colspan="1">–</td><td rowspan="1" colspan="1">2M</td><td rowspan="1" colspan="2">M</td><td rowspan="1" colspan="1">0</td><td rowspan="1" colspan="1">3</td><td rowspan="1" colspan="1">6</td><td rowspan="1" colspan="1">13</td><td rowspan="1" colspan="1">19</td></tr><tr><td rowspan="1" colspan="1">
              <bold><abbrev xmlns:xlink="http://www.w3.org/1999/xlink" xlink:title="thoracic segment" id="ABBRID0EB3AE" xlink:type="simple">Th</abbrev>. II</bold>
            </td><td rowspan="1" colspan="1">M, 2m</td><td rowspan="1" colspan="1">M, <abbrev xmlns:xlink="http://www.w3.org/1999/xlink" xlink:title="mesosetae" id="ABBRID0EN3AE" xlink:type="simple">me</abbrev>+<abbrev xmlns:xlink="http://www.w3.org/1999/xlink" xlink:title="sensorial setae on body" id="ABBRID0ER3AE" xlink:type="simple">ss</abbrev></td><td rowspan="1" colspan="1">M, 2me +<abbrev xmlns:xlink="http://www.w3.org/1999/xlink" xlink:title="sensorial setae on body" id="ABBRID0EY3AE" xlink:type="simple">ss</abbrev></td><td rowspan="1" colspan="1">M</td><td rowspan="1" colspan="1">2</td><td rowspan="1" colspan="1">7</td><td rowspan="1" colspan="1">6</td><td rowspan="1" colspan="1">12</td><td rowspan="1" colspan="1">19</td></tr><tr><td rowspan="1" colspan="1">
              <bold><abbrev xmlns:xlink="http://www.w3.org/1999/xlink" xlink:title="thoracic segment" id="ABBRID0ET4AE" xlink:type="simple">Th</abbrev>. III</bold>
            </td><td rowspan="1" colspan="1">M, 2m</td><td rowspan="1" colspan="1">M, <abbrev xmlns:xlink="http://www.w3.org/1999/xlink" xlink:title="mesosetae" id="ABBRID0E64AE" xlink:type="simple">me</abbrev>+<abbrev xmlns:xlink="http://www.w3.org/1999/xlink" xlink:title="sensorial setae on body" id="ABBRID0ED5AE" xlink:type="simple">ss</abbrev></td><td rowspan="1" colspan="1">M, 2me +<abbrev xmlns:xlink="http://www.w3.org/1999/xlink" xlink:title="sensorial setae on body" id="ABBRID0EK5AE" xlink:type="simple">ss</abbrev></td><td rowspan="1" colspan="1">M</td><td rowspan="1" colspan="1">2</td><td rowspan="1" colspan="1">8</td><td rowspan="1" colspan="1">6</td><td rowspan="1" colspan="1">11</td><td rowspan="1" colspan="1">18</td></tr><tr><td rowspan="1" colspan="1"/><td rowspan="1" colspan="1"/><td rowspan="1" colspan="1"/><td rowspan="1" colspan="1"/><td rowspan="1" colspan="1"/><td rowspan="1" colspan="5">
              <bold>Abdomen Ventral</bold>
            </td></tr><tr><td rowspan="1" colspan="1">
              <bold><abbrev xmlns:xlink="http://www.w3.org/1999/xlink" xlink:title="abdominal segment" id="ABBRID0E26AE" xlink:type="simple">Abd</abbrev>. I</bold>
            </td><td rowspan="1" colspan="1">M, <abbrev xmlns:xlink="http://www.w3.org/1999/xlink" xlink:title="mesosetae" id="ABBRID0EFAAG" xlink:type="simple">me</abbrev></td><td rowspan="1" colspan="1">M, <abbrev xmlns:xlink="http://www.w3.org/1999/xlink" xlink:title="mesosetae" id="ABBRID0EMAAG" xlink:type="simple">me</abbrev>+<abbrev xmlns:xlink="http://www.w3.org/1999/xlink" xlink:title="sensorial setae on body" id="ABBRID0EQAAG" xlink:type="simple">ss</abbrev></td><td rowspan="1" colspan="1">1M, 1me</td><td rowspan="1" colspan="1">2M, 2me</td><td rowspan="1" colspan="1">
              <abbrev xmlns:xlink="http://www.w3.org/1999/xlink" xlink:title="ventral tube" id="ABBRID0E4AAG" xlink:type="simple">VT</abbrev>: 4</td><td rowspan="1" colspan="1"/><td rowspan="1" colspan="1"/><td rowspan="1" colspan="1"/><td rowspan="1" colspan="1"/></tr><tr><td rowspan="1" colspan="1">
              <bold><abbrev xmlns:xlink="http://www.w3.org/1999/xlink" xlink:title="abdominal segment" id="ABBRID0ETBAG" xlink:type="simple">Abd</abbrev>. II</bold>
            </td><td rowspan="1" colspan="1">M, <abbrev xmlns:xlink="http://www.w3.org/1999/xlink" xlink:title="mesosetae" id="ABBRID0E3BAG" xlink:type="simple">me</abbrev></td><td rowspan="1" colspan="1">M, <abbrev xmlns:xlink="http://www.w3.org/1999/xlink" xlink:title="mesosetae" id="ABBRID0EDCAG" xlink:type="simple">me</abbrev>+<abbrev xmlns:xlink="http://www.w3.org/1999/xlink" xlink:title="sensorial setae on body" id="ABBRID0EHCAG" xlink:type="simple">ss</abbrev></td><td rowspan="1" colspan="1">1M, 1me</td><td rowspan="1" colspan="1">2M, 2me</td><td rowspan="1" colspan="1">
              <abbrev xmlns:xlink="http://www.w3.org/1999/xlink" xlink:title="ventroexternal" id="ABBRID0EUCAG" xlink:type="simple">Ve</abbrev>: 6(5)</td><td rowspan="1" colspan="1">
              <abbrev xmlns:xlink="http://www.w3.org/1999/xlink" xlink:title="ventroexternolateral" id="ABBRID0E3CAG" xlink:type="simple">Vel</abbrev> 0</td><td rowspan="1" colspan="1"/><td rowspan="1" colspan="1"/><td rowspan="1" colspan="1"/></tr><tr><td rowspan="1" colspan="1">
              <bold><abbrev xmlns:xlink="http://www.w3.org/1999/xlink" xlink:title="abdominal segment" id="ABBRID0EPDAG" xlink:type="simple">Abd</abbrev>. III</bold>
            </td><td rowspan="1" colspan="1">M, <abbrev xmlns:xlink="http://www.w3.org/1999/xlink" xlink:title="mesosetae" id="ABBRID0EYDAG" xlink:type="simple">me</abbrev></td><td rowspan="1" colspan="1">M, <abbrev xmlns:xlink="http://www.w3.org/1999/xlink" xlink:title="mesosetae" id="ABBRID0E6DAG" xlink:type="simple">me</abbrev>+<abbrev xmlns:xlink="http://www.w3.org/1999/xlink" xlink:title="sensorial setae on body" id="ABBRID0EDEAG" xlink:type="simple">ss</abbrev></td><td rowspan="1" colspan="1">1M, 1me</td><td rowspan="1" colspan="1">2M, 2me</td><td rowspan="1" colspan="1">
              <abbrev xmlns:xlink="http://www.w3.org/1999/xlink" xlink:title="ventroexternolateral" id="ABBRID0EQEAG" xlink:type="simple">Vel</abbrev>: 6(7)</td><td rowspan="1" colspan="1">–</td><td rowspan="1" colspan="1">–</td><td rowspan="1" colspan="1">
              <abbrev xmlns:xlink="http://www.w3.org/1999/xlink" xlink:title="furcal vestige" id="ABBRID0E5EAG" xlink:type="simple">Fu</abbrev>: 4me</td><td rowspan="1" colspan="1">4mi</td></tr><tr><td rowspan="1" colspan="1">
              <bold><abbrev xmlns:xlink="http://www.w3.org/1999/xlink" xlink:title="abdominal segment" id="ABBRID0ELFAG" xlink:type="simple">Abd</abbrev>. IV</bold>
            </td><td rowspan="1" colspan="1">M, <abbrev xmlns:xlink="http://www.w3.org/1999/xlink" xlink:title="mesosetae" id="ABBRID0EUFAG" xlink:type="simple">me</abbrev></td><td rowspan="1" colspan="1">(2M,</td><td rowspan="1" colspan="1">
              <abbrev xmlns:xlink="http://www.w3.org/1999/xlink" xlink:title="mesosetae" id="ABBRID0E5FAG" xlink:type="simple">me</abbrev> +<abbrev xmlns:xlink="http://www.w3.org/1999/xlink" xlink:title="sensorial setae on body" id="ABBRID0ECGAG" xlink:type="simple">ss</abbrev>)</td><td rowspan="1" colspan="1">M, 5me</td><td rowspan="1" colspan="1">
              <abbrev xmlns:xlink="http://www.w3.org/1999/xlink" xlink:title="ventroexternolateral" id="ABBRID0ENGAG" xlink:type="simple">Vel</abbrev>: 9</td><td rowspan="1" colspan="1">
              <abbrev xmlns:xlink="http://www.w3.org/1999/xlink" xlink:title="ventroexternocentral" id="ABBRID0EVGAG" xlink:type="simple">Vec</abbrev>: 2</td><td rowspan="1" colspan="1">
              <abbrev xmlns:xlink="http://www.w3.org/1999/xlink" xlink:title="ventroexternointernal" id="ABBRID0E4GAG" xlink:type="simple">Vei</abbrev>: 1</td><td rowspan="1" colspan="1">VI: 3</td><td rowspan="1" colspan="1"/></tr><tr><td rowspan="1" colspan="1">
              <bold><abbrev xmlns:xlink="http://www.w3.org/1999/xlink" xlink:title="abdominal segment" id="ABBRID0ENHAG" xlink:type="simple">Abd</abbrev>. V</bold>
            </td><td rowspan="1" colspan="1">(M +</td><td rowspan="1" colspan="1">
              <abbrev xmlns:xlink="http://www.w3.org/1999/xlink" xlink:title="sensorial setae on body" id="ABBRID0EZHAG" xlink:type="simple">ss</abbrev>, 2M)</td><td rowspan="1" colspan="1">M, <abbrev xmlns:xlink="http://www.w3.org/1999/xlink" xlink:title="mesosetae" id="ABBRID0EBIAG" xlink:type="simple">me</abbrev></td><td rowspan="1" colspan="1">M, <abbrev xmlns:xlink="http://www.w3.org/1999/xlink" xlink:title="mesosetae" id="ABBRID0EIIAG" xlink:type="simple">me</abbrev></td><td rowspan="1" colspan="1">Ag: 6</td><td rowspan="1" colspan="1">–</td><td rowspan="1" colspan="1">–</td><td rowspan="1" colspan="1">VI: 2</td><td rowspan="1" colspan="1">L: 1</td></tr><tr><td rowspan="1" colspan="1">
              <bold><abbrev xmlns:xlink="http://www.w3.org/1999/xlink" xlink:title="abdominal segment" id="ABBRID0EAJAG" xlink:type="simple">Abd</abbrev>. VI</bold>
            </td><td rowspan="1" colspan="4">7–</td><td rowspan="1" colspan="1">
              <abbrev xmlns:xlink="http://www.w3.org/1999/xlink" xlink:title="ventroexternal" id="ABBRID0EMJAG" xlink:type="simple">Ve</abbrev>:12</td><td rowspan="1" colspan="1">–</td><td rowspan="1" colspan="1">–</td><td rowspan="1" colspan="1">An: 2mi</td><td rowspan="1" colspan="1"/></tr></tbody></table></table-wrap><fig id="F3" position="float" orientation="portrait"><label>Figures 8–12.</label><caption><p>
                  <italic><tp:taxon-name><tp:taxon-name-part taxon-name-part-type="genus" reg="Honduranura">Honduranura</tp:taxon-name-part> <tp:taxon-name-part taxon-name-part-type="species" reg="centraliamericana">centraliamericana</tp:taxon-name-part></tp:taxon-name></italic> sp. n. <bold>8</bold> lateral view of tibiotarsus III chaetotaxy <bold>9</bold> furcular vestige (midventral region of <abbrev xmlns:xlink="http://www.w3.org/1999/xlink" xlink:title="abdominal segment" id="ABBRID0ETKAG" xlink:type="simple">Abd</abbrev>. III) <bold>10</bold> ventral chaetotaxy of <abbrev xmlns:xlink="http://www.w3.org/1999/xlink" xlink:title="abdominal segment" id="ABBRID0EZKAG" xlink:type="simple">Abd</abbrev>. II–VI <bold>11</bold> female genital plate <bold>12</bold> male genital plate.</p></caption><graphic xmlns:xlink="http://www.w3.org/1999/xlink" xlink:href="zookeys-723-001-g003.jpg" position="float" orientation="portrait" xlink:type="simple" id="oo_174387.jpg"/></fig><p>Ventral tube with 4 + 4 setae, the two distal setae subequal in size, basal setae are different, one is larger. Furcal vestige with four mesosetae and four apical microsetae in the apex of a small tubercle (Figs <xref ref-type="fig" rid="F3">9</xref>, <xref ref-type="fig" rid="F3">10</xref>). Female genital plate with 6 + 6 pregenital, 28 circumgenital and two eugenital setae (Fig. <xref ref-type="fig" rid="F3">11</xref>), genital plate of the only male studied with 6 + 6 pregenital, 16 circumgenital and 2 + 2 eugenital (Fig. <xref ref-type="fig" rid="F3">12</xref>), but it should be 6 + 6, 22, and 4 + 4 respectively. Each lateral anal valve with subcuticular reticulation, 11 setae and 2 microsetae. Ventro-internal tubercle of <abbrev xmlns:xlink="http://www.w3.org/1999/xlink" xlink:title="abdominal segment" id="ABBRID0EYLAG" xlink:type="simple">Abd</abbrev>. V well-developed and with strong subcuticular reticulation, one macroseta and three mesosetae.</p></tp:treatment-sec><tp:treatment-sec sec-type="etymology" id="SECID0E3LAG"><title>Etymology.</title><p>The new species is named <italic><tp:taxon-name><tp:taxon-name-part taxon-name-part-type="genus" reg="Honduranura">H.</tp:taxon-name-part> <tp:taxon-name-part taxon-name-part-type="species" reg="centraliamericana">centraliamericana</tp:taxon-name-part></tp:taxon-name></italic> sp. n. for its distribution in Central America (Honduras and Costa Rica), but it might be even more widely distributed, as the two localities are approximately 800 km from each other.</p><!--PageBreak--></tp:treatment-sec><tp:treatment-sec sec-type="discussion" id="SECID0EOMAG"><title>Discussion.</title><p>This species has the unique characters of this new genus: the fusion of clypeal and antennofrontal tubercles and of dorsointernal and dorsoexternal tubercles on head. Additionally, the presence of only one tubercle on each side of the abdominal segment V is unique among <tp:taxon-name><tp:taxon-name-part taxon-name-part-type="tribe">Sensillanurini</tp:taxon-name-part></tp:taxon-name>. The new species has more abundant head chaetotaxy than members of <italic><tp:taxon-name><tp:taxon-name-part taxon-name-part-type="genus" reg="Americanura">Americanura</tp:taxon-name-part></tp:taxon-name></italic> and <italic><tp:taxon-name><tp:taxon-name-part taxon-name-part-type="genus" reg="Palmanura">Palmanura</tp:taxon-name-part></tp:taxon-name></italic>, including the antennofrontal, dorsolateral and lateral cephalic tubercles, and <abbrev xmlns:xlink="http://www.w3.org/1999/xlink" xlink:title="thoracic segment" id="ABBRID0EHNAG" xlink:type="simple">Th</abbrev>. I which has no <abbrev xmlns:xlink="http://www.w3.org/1999/xlink" xlink:title="dorso-internal tubercle" id="ABBRID0ELNAG" xlink:type="simple">Di</abbrev> seta, against one in all species of the genus <italic><tp:taxon-name><tp:taxon-name-part taxon-name-part-type="genus" reg="Sensillanura">Sensillanura</tp:taxon-name-part></tp:taxon-name></italic> (<xref ref-type="bibr" rid="B5">Palacios-Vargas and Catalán 2010</xref>). The presence of nine setae on <abbrev xmlns:xlink="http://www.w3.org/1999/xlink" xlink:title="antennal segment" id="ABBRID0E1NAG" xlink:type="simple">Ant</abbrev>. I have been cited in other member of the <tp:taxon-name><tp:taxon-name-part taxon-name-part-type="subfamily">Neanurinae</tp:taxon-name-part></tp:taxon-name> (<xref ref-type="bibr" rid="B2">Deharveng 1981</xref>), here, there are five dorsal slightly barbulate macrosetae on a surface with subcuticular reticulation like in the <italic><tp:taxon-name><tp:taxon-name-part taxon-name-part-type="genus" reg="Neanura">Neanura</tp:taxon-name-part></tp:taxon-name></italic>, <italic><tp:taxon-name><tp:taxon-name-part taxon-name-part-type="genus" reg="Monobella">Monobella</tp:taxon-name-part></tp:taxon-name></italic> and <italic><tp:taxon-name><tp:taxon-name-part taxon-name-part-type="genus" reg="Neanurella">Neanurella</tp:taxon-name-part></tp:taxon-name></italic> species <!--PageBreak-->which exhibit this character, and which belong to different evolutionary lineages; the 6 + 6 pregenital setae is also a character unique in the tribe. The furcal vestige of the new species is like that of <italic><tp:taxon-name><tp:taxon-name-part taxon-name-part-type="genus" reg="Sensillanura">Sensillanura</tp:taxon-name-part></tp:taxon-name></italic>, but more developed, as a small tubercle similar to that of <italic><tp:taxon-name><tp:taxon-name-part taxon-name-part-type="genus" reg="Morulina">Morulina</tp:taxon-name-part></tp:taxon-name></italic> species, with mesosetae and microsetae.</p><p>Variation: The ag setae in females varies from 5-6 pairs, and circumgenital ones from 15 to 28 setae. One teratologic specimen lacks left tubercle of abdominal segment VI. Some of the mesosetae on <abbrev xmlns:xlink="http://www.w3.org/1999/xlink" xlink:title="dorso-internal tubercle" id="ABBRID0EOPAG" xlink:type="simple">Di</abbrev> tubercle of <abbrev xmlns:xlink="http://www.w3.org/1999/xlink" xlink:title="thoracic segment" id="ABBRID0ESPAG" xlink:type="simple">Th</abbrev>. II and III are very thin and smooth and can be overlooked. The juvenile paratype has ten setae on anal valve instead of eleven. The specimens from Costa Rica have the dorsal macrosetae and mesosetae acuminate.</p></tp:treatment-sec><tp:treatment-sec><!--Section generated to contain objects referenced in tp:taxon-treatment.--><fig id="F1" position="float" orientation="portrait"><label>Figures 1–3.</label><caption><p>
                  <italic><tp:taxon-name><tp:taxon-name-part taxon-name-part-type="genus" reg="Honduranura">Honduranura</tp:taxon-name-part> <tp:taxon-name-part taxon-name-part-type="species" reg="centraliamericana">centraliamericana</tp:taxon-name-part></tp:taxon-name></italic> sp. n. <bold>1</bold> habitus on slide <bold>2</bold> antennofrontal + clypeal tubercle <bold>3</bold> dorsal chaetotaxy of head and thoracic segments I–II.</p></caption><graphic xmlns:xlink="http://www.w3.org/1999/xlink" xlink:href="zookeys-723-001-g001.jpg" position="float" orientation="portrait" xlink:type="simple" id="oo_174385.jpg"/></fig></tp:treatment-sec><ref-list><ref id="B5"><mixed-citation xmlns:xlink="http://www.w3.org/1999/xlink" xlink:type="simple">
          <person-group><name name-style="western"><surname>Palacios-Vargas</surname><given-names>JG</given-names></name><name name-style="western"><surname>Catalán</surname><given-names>E</given-names></name></person-group> (<year>2010</year>) <article-title>First Mexican species of <italic><tp:taxon-name><tp:taxon-name-part taxon-name-part-type="genus">Sensillanura</tp:taxon-name-part></tp:taxon-name></italic> (<tp:taxon-name><tp:taxon-name-part taxon-name-part-type="order">Collembola</tp:taxon-name-part></tp:taxon-name>: <tp:taxon-name><tp:taxon-name-part taxon-name-part-type="family">Neanuridae</tp:taxon-name-part></tp:taxon-name>).</article-title> <source>Dugesiana</source> <volume>17</volume>(<issue>2</issue>): <fpage>161</fpage>–<lpage>166</lpage>.</mixed-citation></ref><ref id="B2"><mixed-citation xmlns:xlink="http://www.w3.org/1999/xlink" xlink:type="simple">
          <person-group><name name-style="western"><surname>Deharveng</surname><given-names>L</given-names></name></person-group> (<year>1981</year>) <article-title>La chétotaxie dorsale de l’antenne et son intérêt phylogénétique chez les collemboles <tp:taxon-name><tp:taxon-name-part taxon-name-part-type="family">Neanuridae</tp:taxon-name-part></tp:taxon-name>.</article-title> <source>Nouvelle Revue d’Entomologie</source> <volume>11</volume>: <fpage>3</fpage>–<lpage>13</lpage>.</mixed-citation></ref></ref-list></tp:taxon-treatment>
